# Supplementary material for: Evaluation of a high throughput multiparallel stirred bioreactor system using an apple cell line
Source: Sci Rep. 2026 Apr 27;16:19468. doi: 10.1038/s41598-026-50148-3 (PMC13287454; doi:10.1038/s41598-026-50148-3)
Supplement: Supplementary file 1 — Supplementary Material 1 [file 41598_2026_50148_MOESM1_ESM.xlsx]

## Sheet: Sheet1
Featrure Number	m/z	Retention time (min)	Anova (p)	Rushton 20% stirring cascade R1	Rushton 20% stirring cascade R2	Rushton 20% stirring cascade R3	Rushton 30% stirring cascade R1	Rushton 30% stirring cascade R2	Rushton 30% stirring cascade R3	Elephant 20% stirring cascade R1	Elephant 20% stirring cascade R2	Elephant 20% stirring cascade R3	Marine 20% stirring cascade R1	Marine 20% stirring cascade R2	Marine 20% stirring cascade R3	Elephant ear 30% airflow cascade R1	Elephant ear 30% airflow cascade R2	Elephant ear 30% airflow cascade R3	5L STR stir cascade	Flask R1	Flask R2	Flask R3	Accepted Compound ID	Adducts	Formula	Mass Error (ppm)	Isotope Similarity	ID based on other analyses justification
1	175.118	0.470367	5.48095e-12	5.08532	4.66986	4.40675	3.53322	8.69133	5.22371	91.6522	17.1983	5.59999	5.53974	4.06956	4.16173	4.43994	4.59563	2.81217	47.1289	0.567917	1.85536	9.66243	arginine	M+H	C6H14N4O2	-5.96661	98.1091
2	130.049	0.510017	4.44089e-16	367.79	313.573	441.96	335.718	335.29	343.568	305.738	200.896	303.706	70.1487	75.7616	70.7089	71.3827	85.1902	100.297	327.257	170.216	117.912	169.783	p-glutamic acid	M+H	C5H6NO3H	-7.24522	97.262
3	258.109	0.510017	0	1239.14	999.868	1630.41	1185.7	1124.05	1615.13	105.843	120.126	288.101	1147.91	957.397	743.684	612.017	372.889	637.219	105.164	360.568	312.779	465.793	Glycerophosphocholine	M+H	C8H20NO6P	-3.66037	97.3208
4	116.07	0.54935	0	1649.09	1863.98	2785.27	1763.34	1323.76	2051.03	1447.22	1386.11	1448.32	588.961	469.67	166.477	458.517	466.148	756.91	379.63	47.2646	40.7677	58.6351	proline	M+H	C5H9NO2	-3.41971	97.8132
5	325.112	0.54935	1.2874e-09	1544.86	1200.73	2019.69	1421.09	1436.59	1819.37	2116.44	2177.3	1934.25	3057.55	2541.22	2787.27	3908.8	2217.36	2749.92	2341.55	2855.85	3397.1	3000.04	dihexose -H2O	M+H	C12H20O10	-2.60985	96.9286
6	132.101	0.588017	3.46268e-07	1026.28	680.903	1065.83	836.399	1066.32	958.885	1012.82	755.537	759.417	535.915	436.15	183.223	214.629	148.355	313.766	2025.25	248.014	249.001	266.759	isoleucine/leucine	M+H	C6H13NO2	-4.80995	98.1979
7	182.08	0.588017	0.00222012	381.299	215.96	914.576	366.045	575.354	618.787	253.534	201.168	241.429	489.552	381.933	92.0067	140.662	62.6259	393.98	1037.35	98.3599	144.932	142.694	tyrosine	M+H	C9H11NO3	-4.21514	97.7708
8	241.154	0.588017	0.0519817	396.086	297.368	784.848	477.46	849.061	615.4	249.925	316.13	633.986	707.715	679.328	256.312	465.756	201.247	385.632	552.128	355.069	263.907	194.301	dimethyl-proline-proline betaine	M+H	C12H20N2O3	-3.20911	98.5035
9	268.103	0.588017	0	2420.76	1734.45	3109.85	2854.01	5758.47	2692.35	991.082	895.114	1109.31	674.386	219.621	138.564	209.116	172.949	238.478	1551.42	56.7896	69.6661	41.318	Adenosine-Adenosine	M+H	C10H13N5O4	-2.16098	98.9471
10	332.133	0.588017	0.0133419	593.013	398.006	951.154	915.484	1121.33	775.091	335.847	404.129	713.586	823.285	806.383	374.012	658.262	281.044	820.498	574.641	1479.77	1520.83	1009.78	Pyridoxine -O-hexoside	M+H	C14H21NO8	-3.22016	96.2587
11	166.085	2.10223	2.22045e-16	183.842	134.2	201.523	128.513	160.688	124.753	122.396	84.944	59.3082	30.4976	16.6768	15.7881	11.941	19.3553	21.4305	385.18	68.9663	70.587	131.05	phenylalanine	M+H	C9H11NO2	-5.83683	94.7643
12	188.07	4.15777	1.45184e-12	856.555	672.475	772.175	534.868	536.119	577.278	734.906	552.429	405.206	258.012	180.791	146.805	101.999	127.16	156.792	2164.34	261.526	261.462	537.044	tryptophan -NH3	M+H	C11H9NO2	-5.2346	99.009
13	225.075	13.9255	0	66.5639	54.012	198.102	67.942	57.7831	151.404	149.597	208.093	377.845	75.7527	79.3479	71.9348	68.1977	60.327	76.3121	241.362	32.8566	35.0257	35.103	sinapinic acid	M+H	C11H12O5	-2.20292	90.8583
14	163.038	15.1655	0	52.6516	49.3625	119.677	38.3131	49.4214	130.886	266.363	346.238	356.013	29.5807	20.5547	44.7516	18.1839	22.7019	23.3307	732.946	13.7977	10.0136	23.6977	caffeic acid -H2O	M+H	C9H6O3	-5.63744	97.8313	Standard
15	225.075	18.3841	1.11022e-15	25.3213	28.9675	61.5823	24.7513	27.5886	54.5598	75.3314	107.189	119.148	38.5538	49.034	42.5413	49.9671	43.5488	47.789	113.029	26.668	28.6843	28.3339	sinapinic acid	M+H	C11H12O5	-1.3451	90.411	Standard
16	525.315	31.9991	0	130.301	137.296	160.167	162.631	141.28	257.365	671.63	1166.9	1783.23	219.094	162.568	243.405	184.129	188.494	238.715	372.605	100.781	100.828	100.54	C30H46O6 (cuneataol tent.) Na adduct	M+H	C30H45O6Na	-6.99104	86.5745	cuneataol; 2 TTP C30H46O6 known in apple, pomaceic elutes later then cuneataol (DOI: 10.1016/j.scienta.2024.113821 & DOI: 10.1021/acs.jafc.5b05061)
17	503.336	32.8979	0	1805.36	2196.89	1078.51	2282.48	1301.81	1624.19	2580.35	3051.45	4586.2	11021	9061.43	11781.8	13032.4	8377.68	16161.7	3155.4	440.613	457.911	450.26	C30H46O6 (pomaceic tent.)	M+H	C30H46O6	-2.41511	97.1939	pomaceic acid; dominance of fragment at 457 as in supplemental data DOI:10.1021/acs.jafc.5b05061
18	453.336	36.0995	0	16207.9	15513.8	16642	20080.1	15794.3	21423.1	24782.5	32290.6	46803.9	25446.4	23607.4	25275.7	27754.6	20582.3	29422.4	53060.2	3208.09	3250.52	2946.3	tormentic acid	M+H	C30H44O3	-0.432159	95.7367	Standard
19	318.3	36.9954	0	5148.34	4249.46	2884.97	4579.48	4519.4	2975.21	865.837	940.164	1251.42	1728.62	1364.5	1704.04	1343.08	1292.88	1900.17	576.83	646.996	562.192	476.688	phytosphingosine	M+H	C18H39NO3	-0.00953782	97.8636
20	457.367	36.9954	0	1088.12	1198.64	660.101	1330.87	688.213	862.672	1402.51	1918.26	3168.61	3790.12	2971.09	4091.68	2173.44	932.106	1614.46	5750.35	27.1198	32.7081	28.5169	C30H48O3 TTP	M+H	C30H48O3	-2.12809	96.9271
21	699.355	37.6604	9.80904e-12	1180.2	1580	1176.83	1444.94	1458.68	965.636	1120.64	949.739	1040.94	896.558	443.041	493.845	445.108	501.775	760.266	876.636	308.839	232.322	299.733	DGMG(18:3) Na-adduct	M+H	C33H55O14Na	-1.85565	96.0899
22	469.331	37.6998	0	34018.7	34791.8	32124.3	40364.5	34322.1	38858.6	51357.8	65974	92335.4	46132.7	39104.5	44678.8	41151.2	38572.4	46304.5	85897.9	3847.9	3718.23	3269.44	C30H46O5 TTP -H2O	M+H	C30H44O4	-1.32456	68.4717	Annurcoic eluting between tormentic and coumaroyl tormentic
23	518.324	37.7775	0	38444.1	24364.7	31116.8	26112.1	41894.2	25794	23002.8	20941.5	13089.3	1362.78	829.259	783.59	854.501	1739.89	1321	6681.31	7305.39	5734.11	9832.14	PC(O-18:2/0:0) -H2O	M+H	C26H48NO7P	-0.623658	92.8012
24	699.354	37.9715	0	948.378	1808	648.911	1344.56	1422.58	541.124	306.889	293.494	480.584	91.1015	50.1759	95.8594	82.6525	63.0893	107.119	103.063	167.934	118.875	149.3	DGMG(18:3) Na-adduct	M+H	C33H55O14Na	-2.6961	96.6134
25	518.324	38.0498	0	28834.4	27761.5	16995.7	22096.2	23789.2	11933	7283.48	5444.77	5424.94	1123.9	606.943	477.245	471.762	959.651	725.658	1961.44	2272.29	1704.68	2697.16	PC(O-18:2/0:0) -H2O	M+H	C26H48NO7P	-0.773921	91.6716
26	651.389	38.127	0	709.179	606.384	683.63	786.594	665.33	719.826	935.156	876.037	948.21	339.257	122.608	185.253	242.114	462.483	317.332	2696.98	108.008	137.187	110.509	Caffeoyl-C30H48O5	M+H	C39H54O8	-0.258205	93.2295	tormentic acid based on perfect match MS/MS with standard coumaroyl tormentic acid
27	293.209	38.2825	2.0095e-14	1144.45	925.917	700.93	784.568	1023.69	620.219	621.845	558.489	518.597	436.031	465.313	468.373	419.269	426.377	420.1	751.237	489.89	532.393	489.799	9-OxoOTrE/9-OxoOTrE - H2O	M+H	C18H28O3	-2.15889	94.6139
28	489.354	38.4388	0	1071.9	1196.45	703.406	1119.26	826.189	907.22	1957.7	1986.32	2135.69	3912.41	2905.62	5285.24	2406.91	2013.41	2402.33	1124.61	306.639	327.803	276.203	C30H48O5	M+H	C30H48O5	-7.70681	91.1313	asiatic acid or an isomer
29	701.371	38.4778	7.78015e-11	147.126	166.447	172.402	167.339	195.514	122.429	346.415	278.944	192.849	122.935	79.0562	90.1145	114.139	118.415	166.132	89.7498	125.343	104.507	84.9272	DGMG(18:2) Na-adduct	M+H	C33H57O14Na	-1.82962	97.3729
30	437.341	38.556	0	9221.05	8866.67	8651.56	10641.5	8981.54	10598.2	13680.2	17105.1	26014.9	16319.9	15503	16309.5	16411.6	12573.3	15790.6	26428	1058.22	957.391	839.941	C30H46O3 -2H2O	M+H	C30H44O2	-1.52544	96.0823
31	478.292	38.556	0	8302.7	9839.44	7307.91	9218	11804.4	7068.88	4667.36	5795.06	4904.15	2940.35	1621.12	2397.98	1865.81	3256.75	4832.27	1000.41	1110.25	797.271	878.59	PE(18:2/0:0)	M+H	C23H44NO7P	-1.17465	95.8401
32	520.339	38.5951	0	49235	41222.3	38232	42291.8	54552.3	39822.2	35883.3	41927.1	28781.5	7440.37	5012.39	4189.93	5732.49	8027.21	9037.65	7100.77	4232.73	2945.75	3790.75	PC(18:2/0:0)	M+H	C26H50NO7P	-1.88866	94.9739
33	473.36	38.6336	0	1621.54	1628.13	1342.58	1867.4	1528.09	2099.95	2544.25	3902.25	5738.71	5898.99	5400.79	5090.72	5702.35	3818.14	5369.74	7456.49	164.917	168.462	144.539	C30H48O4	M+H	C30H48O4	-4.96879	92.7319	pomolic based on RT compared to the other C30H48O4 TTP
34	701.371	38.7496	5.9952e-15	253.885	288.459	177.087	320.481	274.032	105.691	198.72	162.332	153.793	48.1748	15.9821	18.6813	22.0123	43.7886	64.6762	24.4516	83.5734	73.7417	65.8709	DGMG(18:2) Na-adduct	M+H	C33H57O14Na	-0.920094	98.0664
35	657.375	38.7884	6.27129e-11	1357.27	729.857	1658.08	1136	1101.91	933.156	1265.54	1316.84	1609.98	956.816	586.518	1042.49	950.492	420.921	1916.46	4149.24	309.045	351.776	468.341	coumaroyl C30H48O5 Na-adduct	M+H	C39H53O7Na	-1.6467	95.883	standard TTP is tormentic acid
36	478.293	38.8276	0	31065.1	42678.1	23256.2	40067.1	46986	20118	9924.74	9789.08	14571.4	3972.37	3115.05	4377.07	5034.63	4174.35	5863.01	783.135	743.436	601.314	660.988	PE(18:2/0:0)	M+H	C23H44NO7P	-0.6565	95.2927
37	542.321	38.8668	0	6535.02	7421.38	5944.56	8903.14	7862.04	6284.32	3627.33	5151.66	9075.87	9556.09	4051.87	10109.9	7213.86	4056.94	11972.7	1120.65	205.399	155.687	161.45	PC(18:2/0:0) Na-adduct	M+H	C26H49NO7PNa	-1.94718	97.2984
38	437.341	38.9054	0	16149.7	16337.6	20173.2	20584.5	18537.5	25923.7	24078.1	31680.1	46387	43169.3	49409.3	46527	53990.2	37682	51176.1	42599	3817.77	3799.02	3938.39	C30H48O4 -2H2O	M+H	C30H44O2	-1.54721	96.5435	maslinic standard
39	687.386	38.9828	0	6453.65	5459.21	7316.13	6706.68	5507.61	9198.46	5560.96	7009.59	11302.6	35621.9	31035.7	33413.7	36575.1	22586.9	30490.7	6483.29	428.567	425.453	426.24	feruloyl C30H48O5 Na-adduct	M+H	C40H55O8Na	-1.02271	94.5016	tormentic acid based on perfect match MS/MS with standard coumaroyl tormentic acid
40	455.351	39.0218	0	9692.11	9888.27	12150.9	13297.9	11194.1	16497.4	15478.4	21392.1	33249.4	31062.3	34043	33021.6	38256.1	24985.7	35877	28692.8	2065.1	2120.65	2128.39	C30H48O4 -H2O	M+H	C30H46O3	-2.15915	96.8506	corosolic standard
41	295.227	39.1384	8.88178e-16	383.367	252.427	173.531	286.643	363.336	191.092	284.922	290.312	251.445	206.605	224.748	303.482	178.883	165.318	142.76	251.046	79.0733	92.587	71.6792	9-OxoODE	M+H	C18H30O3	-0.284831	91.6673
42	454.293	39.3722	0	13307	19259.5	10402.1	15052.5	20985.8	7274.49	2843.46	2701.79	3770.79	3790.5	2198.52	2844.89	2375.29	3610.94	3965.79	1478.71	2189.75	1805.64	2130.99	PE(16:0/0:0)	M+H	C21H44NO7P	-0.400955	96.0248
43	496.34	39.4114	0	44006.4	54808.2	44637.4	49546.8	68444.2	32499.4	18220.3	18078.6	21151.9	32630.2	20022.4	22223.7	18551.9	21659.8	24319.8	13032.5	11233.8	8269.82	10259.9	PC(16:0/0:0)	M+H	C24H50NO7P	0.0634972	94.8339
44	522.356	39.4887	0	87348	83161.6	90448.8	89400.5	105116	85777.9	14874.2	22794.3	41704.9	7375.92	4892.83	6340.25	5720.08	3977.31	5666.35	3473.25	2883.12	2315.56	2148.73	PC(18:1/0:0)	M+H	C26H52NO7P	1.3201	94.0742
45	469.329	39.6437	0	489.031	505.936	353.182	501.57	414.983	401.755	401.649	491.106	642.66	609.051	540.984	706.284	529.854	369.54	543.262	152.335	50.4632	49.5635	40.8747	C30H48O6 TTP	M+H	C30H44O4	-4.68844	90.7774
46	703.388	39.6437	1.27787e-13	213.481	280.14	123.147	280.3	186.824	120.76	91.9513	107.412	91.8571	21.6592	11.485	24.1472	47.3179	8.84301	32.5706	25.0169	222.921	243.447	192.325	DGMG(18:1) Na-adduct	M+H	C33H59O14Na	0.0852507	84.5733
47	480.308	39.7219	0	12899.4	21223.9	11051.2	18596.7	20155.8	7575.54	1738.99	2139.63	5585.25	1424.98	942.606	1392.82	1064.27	818.274	1085.34	497.986	630.732	553.622	528.968	PE(18:1/0:0)	M+H	C23H46NO7P	-1.47281	96.3537
48	522.355	39.761	0	43850.8	62425.4	38050.1	58169.8	50403	27180.6	5895.33	8269.71	21360.1	4780.99	2591.33	3306.41	3394.74	2649.55	3262.86	1993.6	1692.65	1234.15	1245.81	PC(18:1/0:0)	M+H	C26H52NO7P	-0.76988	95.203
49	439.353	39.956	0	306.12	355.496	236.368	360.41	252.282	337.52	451.339	639.294	1101.61	1041.35	905.533	1054.35	928.889	496.752	705.772	1577.52	22.6422	31.0301	20.3474	C30H48O3 - H2O	M+H	C30H46O2	-8.90116	88.0531	betulinic acid; based on the RT and the abundance previously found in apples (EG. DOI:10.3390/molecules26123639)
50	635.396	39.956	4.09117e-13	340.069	283.53	379.136	352.797	299.224	317.575	239.335	273.035	256.458	141.425	114.019	126.022	252.855	123.973	140.003	1104.91	205.628	210.584	170.679	caffeoyl C30H48O4	M+H	C39H54O7	3.05917	81.9367	corosolic/maslinic
51	510.355	40.112	0	359.183	395.971	340.705	419.807	498.402	261.921	160.157	144.497	193.818	303.577	198.83	226.564	250.674	292.838	280.841	204.515	203.159	139.936	217.79	PC(17:0/0:0)	M+H	C25H52NO7P	-1.22011	95.2123
52	548.37	40.112	1.37668e-14	214.07	229.459	194.917	199.276	317.824	127.695	143.636	113.543	89.2999	39.2109	13.5825	8.48804	10.5997	44.0571	30.4564	42.8073	41.4716	27.9927	53.8789	PC(20:2/0:0)	M+H	C28H54NO7P	-2.53402	96.7483
53	666.433	40.5791	0	2071.21	615.28	1056.77	871.631	896.118	1072.41	1070.05	1001.69	431.747	1339.43	875.133	845.34	553.197	666.357	773.474	2042.64	15217.1	17356.1	11036.6	PC(16:0/9:0(COOH))	M+H	C33H64NO10P	-2.05816	95.0407
54	482.323	40.7731	0	1748.48	2710.73	1326.25	1969.7	2765.23	1047.74	639.965	698.935	836.356	2590.36	2071.63	2750.02	1551.35	1491.5	1670.85	467.644	1580.74	1651.04	1226.21	PE(18:0/0:0)	M+H	C23H48NO7P	-1.79386	68.1291
55	524.371	40.8123	0	5991.78	8923.74	5127.34	6835.23	10170.3	3229.8	1754.12	1690.14	2003.99	2082.27	1197.29	1231.32	961.572	1562.73	1582.47	1846.38	1319.22	1102.56	1605.81	PC(18:0/0:0)	M+H	C26H54NO7P	-1.08057	95.3392
56	842.515	40.8123	0	2450.02	472.875	1494.79	971.524	1150.23	1445.44	1556.25	1475.18	325.028	249.633	65.8598	53.6915	156.294	165.696	215.701	2919	30652.9	27936.2	30173.3	PC(34:3-4O) Na adduct	M+H	C42H77NNaO12P	-0.511469	88.9314
57	439.356	40.8511	0	1461.48	1396.48	1114.99	2008.13	1333.75	1437.85	1749.54	2553.15	4016.56	4989.17	4483.59	5192.97	4581.77	2306.35	4082.88	3688.05	190.278	195.644	126.052	C30H48O3 - H2O	M+H	C30H46O2	-3.08633	90.5153	oleanolic acid; based on the RT and the abundance previously found in apples (EG. DOI:10.3390/molecules26123639)
58	550.386	41.0463	0	2632.89	3268.11	2648.42	2983.68	3972.74	1652.08	649.436	751.552	1122.81	919.951	712.617	722.605	913.708	940.533	921.291	328.607	242.634	180.107	257.728	PC(20:1/0:0)	M+H	C28H56NO7P	-1.59991	96.4708
59	439.357	41.1246	0	16654.2	16776.4	16214.5	22528.2	18305.1	19515.8	17163.7	24294.9	34369.3	46618.9	44506.1	48986.3	53937.8	32553.6	50786.6	31442.5	3283.25	2929.11	2977.3	C30H48O3 - H2O	M+H	C30H46O2	-0.873481	96.8615	ursolic acid; based on the RT and the abundance previously found in apples (EG. DOI:10.3390/molecules26123639)
60	756.55	41.1636	0.00152216	30992.7	2730.31	38582.6	12862.6	14581.4	16887.4	33737.7	19826.7	2436.74	1826.55	1116.17	1647.56	247.495	2269.75	346.305	1465.05	5013.47	40509.5	15056.5	PC (16:0/18:3)	M+H	C42H78NO8P	-5.29915	87.0869
61	844.529	41.1636	0	4943.72	1366.77	3239.5	2537.76	2555.72	3606.25	4120.9	4486.65	1294.69	800.535	243.339	358.133	261.404	453	284.805	4074.92	34269.3	33338.5	29059.2	PC(36:5-4O)	M+H	C44H78NO12P	-5.66678	87.1772
62	802.517	41.3194	0	4856.45	1668.11	3478.26	2201.06	2976.84	3040.81	3799.44	3080.59	1132.66	1233.1	649.972	537.951	519.975	904.726	795.014	6767.32	36891.1	41743.4	30870.9	PC(34:4-3O)	M+H	C42H76NO11P	-6.73628	84.624
63	650.438	41.3976	2.04281e-14	12739.3	5100.9	12697.9	8058.87	8759.61	9285.94	11068.1	9038.69	5910.75	7082.34	6256.41	6286.06	4011.63	5949.63	4354.1	10068.7	58420.5	71527.7	50245.4	PC(16:0/9:0(CHO))	M+H	C33H64NO9P	-1.50315	96.2862
64	263.236	41.9069	0	2387.36	3462.62	1579.38	2611.4	3114.29	1729.08	1404.2	1607.7	1531.27	589.264	459.476	472.835	422.027	763.972	509.024	317.946	365.416	366.095	399.214	FA(18:2) -H2O	M+H	C18H30O	-2.17697	94.2715
65	975.562	42.2972	0	1794.74	1303.56	1280.02	1060.98	2091.11	1233.13	1517.56	1275	693.002	34.5573	6.07592	24.718	18.374	26.6183	42.0905	719.675	1455.72	1044.65	1641.03	DGDG(18:3/18:3;0) Na adduct	M+H	C51H83O16Na	-3.45794	88.6837
66	810.527	42.3753	0	15584.2	6614.77	12502.5	9504.09	10270.8	11229.9	12048	11689.7	4778.26	6257.14	3934.36	4016.99	3745.16	5709.02	5030.91	12127.6	82358.7	75681.2	76098.5	PC(18:3-O/18:3-O)	M+H	C44H76NO10P	-1.25845	56.6084
67	788.543	43.5104	5.55112e-16	16357.7	7616.68	16895	11938.5	12292.1	13547.1	18314.6	15606.2	6749.29	14809.5	10106.3	13418.9	8930.69	8710.07	11925.1	18708.2	69245.3	72200.7	70069.2	PC(34:3-2O)	M+H	C42H78NO10P	-0.877861	76.525
68	814.555	43.5888	4.77951e-13	14804	6522.19	12660.1	10773.3	10506.8	13524.1	12122.1	15286.1	7505.55	8168.39	5917.17	8286.6	5730.92	5264.35	7024.29	11059.8	39448.4	39170.1	31256.2	PC(18:3/18:1-2OH)/PC(18:2/18:2-2OH)	M+H	C44H80NO10P	-5.58012	93.6735
69	796.545	43.7059	1.30562e-13	17976.7	7358.19	16244.6	12051.3	12522.9	15055.4	13379.5	14142.2	6102.9	9072.4	6350.71	6645.6	5185.34	7249.91	6975.28	8996.19	31878.7	34036.7	26037.7	PC(36:5-O)	M+H	C44H78NO9P	-4.80423	73.7669
70	812.54	43.9006	3.33067e-15	4170.76	1470.74	3391.52	2681.56	2725.65	3906.08	6120.8	7021.63	2108.79	1299.35	878.059	1277	933.636	895.556	1074.01	3152.24	14656.5	15289.2	11442.9	PC(34:2-2O) Na adduct	M+H	C42H79NaNO10P	-1.53663	89.0102
71	790.557	43.9394	2.68946e-11	7865.32	2841.8	9360.86	6212.03	5718.28	7758.61	12563.7	12024.3	5439.74	4593.62	3582.72	4834.54	5351.73	3601.36	5126.53	9302.52	22210.6	26203.2	18273.3	PC(34:2-2O)	M+H	C42H80NO10P	-2.51693	69.1245
72	714.503	44.0174	7.20661e-06	3449.64	2155.85	3140.83	2794.47	3156.05	3029.01	2959.73	3404.99	2424.49	2386.88	1815.68	2023.06	2802.54	2128.44	3090.83	1794.38	5356.13	5594.57	3614.98	PE (18:3/16:0)	M+H	C39H72NO8P	-5.46952	78.5892
73	820.545	44.1342	1.20015e-07	3059.95	1560.1	2834.37	2284.85	2354.59	3333.13	1350.37	2033.66	1841.17	2754.05	1882.92	2393.28	2045.18	1491.45	2195.96	2309.71	3243.26	3322.64	2398.98	PC(18:2/18:2-OH) Na-adduct	M+H	C26H50NO7PC18H29O2Na	-2.03662	86.2401
74	672.424	44.212	1.64752e-06	22641.5	15296.8	29557.7	21683.8	23404.1	23561	24788	18634.3	17413.1	16171.1	15421	16073.5	13336	17914	16215.5	17010.2	40109.2	46639	38558.2	PC(27:4-O)	M+H	C35H62NO9P	1.46777	63.6986
75	712.453	44.212	0	3128.88	2373.72	3462.29	2431.41	3792.79	3414.93	2252.69	2152.63	1271.72	1528.22	1653.82	1378.67	1500.28	2272.1	2417.24	4319.39	10922.3	9308.73	11258.1	PC(30:5-O)	M+H	C38H66NO9P	-2.02621	92.414
76	778.537	44.212	0	41565.1	23115.4	42340.9	26382.3	39972.4	34299.5	22281.4	17279.6	6224.6	17409.2	16261.9	11565.7	14871.1	29695.9	34490	54827.1	357407	254062	425515	PC (18:3/18:3)	M+H	C43H73NO8PCH3	-1.04216	92.2998
77	959.57	44.2509	1.46799e-07	36729.4	53322.4	49325.9	41591.1	57121.5	46970.2	34596.7	35148.6	38069.1	36059.7	33977.7	25610	44134.7	52554.9	60849.2	38777.3	31960	18975.7	25476.8	DGDG (18:3/18:3) Na adduct	M+H	C51H83O15Na	-0.645721	89.0766
78	736.489	44.2899	5.41465e-11	14434.1	11015.2	18838.6	11915.9	20214.1	17038	10711.7	9631.99	8002.48	11470.7	10688.7	10982.1	10088.4	17850.4	15322.7	17414.5	41339.2	29816.1	44040	PE(18:3/18:3)	M+H	C41H70NO8P	-3.38837	89.4091
79	570.507	44.445	1.63339e-10	829.664	652.14	812.152	612.508	955.6	650.373	905.584	792.938	550.815	999.006	849.421	1077.03	1041.52	1102.14	1378.91	1152.32	2244.85	1776.63	2223.22	cerebroside (t18:1(OH)/16:0(OH))	M+H	C34H67NO5	-4.48717	94.5285
80	780.553	44.7167	2.44826e-12	9571.9	4515.16	14278.1	7558.71	16201.3	18612.4	8731.37	8757.93	5249.5	51657	50600.8	31951	51596.3	93937	123199	7128.27	56278.3	33534.8	42963.6	PC (18:2/18:3)	M+H	C44H78NO8P	-1.28275	94.4655
81	597.485	44.7555	2.48174e-07	1026.46	850.43	2173.41	1163.3	2496.72	2932.58	1162.93	1176.1	1333.3	6481.34	6695.48	4394.53	7726.49	8389.25	11829.5	1073.47	2675.17	1284.33	1650.96	PE(18:2/18:3)	M+H	C39H64O4	-4.85451	85.9991
82	961.585	44.7555	1.29896e-14	4222.93	4593.44	5167.64	4332.03	5646.42	3897.6	7134.66	6400.44	5331.04	6878.8	7879.2	7173.6	14318.4	9512.6	13504.5	4111.71	3463.4	3202.59	3508.38	DGDG (18:2/18:3) Na adduct	M+H	C51H85O15Na	-1.24806	90.0638
83	516.476	44.833	5.38848e-07	1731.24	1666.52	1913.5	1411.52	1827.86	1728.18	1678.54	1618.5	1507.11	2106.71	2133.21	2272.07	2279.75	3209.56	3202.82	1371.34	2332.66	2122.1	2828.83	4.8-sphingadienine-2-hydroxy-16:0 ceramide - 2 H2O	M+H	C34H61NO2	-2.892	92.6304
84	797.517	44.833	0	5068.79	5869.14	5639.88	5704.68	5142.14	6840.55	5552.89	5033.88	5661.36	17503.6	18992.8	14672.5	24351.6	29496.8	33935.8	7261.03	13104.6	11226.8	17703	MGDG (18:3/18:3) Na adduct	M+H	C45H73O10Na	-0.949582	90.7603
85	429.371	45.104	9.53189e-06	97.1692	80.5008	107.096	93.308	100.252	108.12	102.212	131.679	136.773	191.934	177.14	263.458	210.611	187.516	174.847	106.292	122.451	104.991	173.105	dehydro-alpha-tocopherol	M+H	C29H48O2	-4.73362	92.7982
86	937.585	45.2203	6.95e-14	278.689	314.32	377.284	228.279	364.77	288.765	521.998	383.338	277.85	1842.47	1958.7	1457.25	2045.77	2822.34	2694.45	414.59	412.589	419.35	481.603	DGDG (16:0/18:3) Na adduct	M+H	C49H85O15Na	-1.21404	86.2638
87	963.601	45.2203	0	174.714	195.364	222.037	232.903	202.3	187.711	307.354	337.695	263.357	3797.76	3701.1	3644.97	6870.06	5193.81	6165.57	126.985	108.741	107.086	105.855	DGDG(18:2/18:2) Na-adduct	M+H	C51H87O15Na	-0.664294	82.5233
88	617.51	45.2591	0	239.609	214.567	215.64	270.125	234.977	224.167	307.019	356.168	318.878	2816.16	2506.35	2749.76	4560.36	3480.42	5313.53	117.092	148.346	119.087	126.849	DG(18:1/18:3)	M+H	C39H67O5H	-5.6755	84.5068
89	756.553	45.2591	0.000286131	218.629	82.0834	1107.62	309.523	1528.54	1491.52	157.303	144.316	295.349	831.85	698.821	386.984	723.415	1382.53	1943.28	415.189	2080.27	606.91	864.154	PC (16:0/18:3)	M+H	C42H78NO8P	-1.27508	89.3777
90	799.531	45.2591	0	346.007	273.884	240.916	301.707	187.048	234.969	439.369	458.817	290.832	4967.24	5041.78	3989.53	7017.83	8040.28	13520.2	227.227	674.879	762.672	910.949	MGDG (18:2/18:3) Na adduct	M+H	C45H75NaO10	-2.04628	68.8103
